# Supplementary material for: Extent of Mangrove Nursery Habitats Determines the Geographic Distribution of a Coral Reef Fish in a South-Pacific Archipelago
Source: PLoS One. 2014 Aug 20;9(8):e105158. doi: 10.1371/journal.pone.0105158 (PMC4139303; doi:10.1371/journal.pone.0105158)
Supplement: Table S1 — Latitudes and longitudes of sampling sites and mean concentrations of elements (in ppm) in the otoliths of L. fulviflamma . (XLSX) [file pone.0105158.s002.xlsx]

## Sheet: Feuil2
Site	Habitat	Latitude	Longitude	Mean [B]	Mean [Mg]	Mean [Cr]	Mean [Mn]	Mean [Zn]	Mean [Rb]	Mean [Sr]	Mean [Sn]	Mean [Ba]	Mean [Th]	Mean [Pb]	Mean [U]
Amos	barrier reef	S20° 13.504	E164° 23.644	3.21608	8.92418	0.247479	0.0204545	1.57058	0.0983873	3375.84	0.0630173	1.96765	4.3604e-05	0.00794528	0.00066128
Amos	mangrove	S20° 15.539	E164° 23.484	4.6676	11.7446	0.43079	0.368107	1.4026	0.0296263	2323.22	0.0725545	1.59076	0	0.0113163	0.000137776
Gatope	barrier reef	S20° 59.699	E164° 35.106	4.05707	9.86472	0.206443	0.0410591	0.151963	0.0484566	2971.7	0.0368008	1.92897	3.27574e-05	0.00752995	0.00019712
Gatope	mangrove	S20° 59.001	E164° 39.258	3.14363	10.2603	0.486022	0.475328	0.19121	0.0238403	2435.71	0.0742121	1.72194	0	0.00321485	0.000187401
Gatope	fringing reef	S20° 58.884	E164° 38.623	3.12748	9.75071	0.264746	0.177771	0.692357	0.0414546	2976.71	0.0281717	1.69772	9.79512e-05	0.0104879	0.000920421
Gatope	intermediate reef	S20° 59.213	E164° 37.603	4.00913	9.28295	0.257259	0.0383388	0.226985	0.0585287	3237.5	0.0431769	2.35644	9.61474e-05	0.0127483	0.000558884
Golonne	barrier reef	S20° 21.419	E163° 55.526	3.37935	9.12518	0.414932	0.0225041	0.662117	0.0853524	3341.29	0.0664966	2.4931	0.000167033	0.00573477	0.000572607
Golonne	mangrove	S20° 16.891	E164° 5.09	5.88938	22.9571	0.405941	0	2.21527	0.057726	4101.29	0.0693788	5.76618	9.41085e-05	0.0288905	0.00341754
Nepoui	barrier reef	S21° 23.583	E164° 56.325	3.12628	10.023	0.363872	0.0493406	0.296152	0.0742148	2706.43	0.0484747	1.94666	6.06598e-05	0.0072901	0.000505691
Nepoui	mangrove	S21° 19.055	E164° 59.182	/	/	/	/	/	/	/	/	/	/	/	/
Noumea	barrier reef	S22° 19.631	E166° 13.468	3.71152	10.6961	0.416855	0.0248941	0.401325	0.131117	3468.93	0.074111	2.32549	8.33392e-05	0.0461016	0.000411976
Noumea	mangrove	S22° 10.184	E166° 22.523	4.5906	16.5061	0.439711	0.406231	0.322924	0.024411	1984.91	0.0799347	1.82456	0	0.00673525	8.89552e-05
Ouano	barrier reef	S21° 50.492	E165° 42.873	4.94399	10.2626	0.261326	0.0509389	0.0936254	0.0622058	3000.85	0.0398302	1.90208	3.96793e-05	0.0039484	0.000260157
Ouano	mangrove	S21° 48.337	E165° 47.446	2.69293	7.06855	0.0678544	0.145324	0.0746583	0.0107012	2282.69	0.0391474	2.00887	0.00012799	0.000720025	0.000189924
Ouano	fringing reef	S21° 50.006	E165° 45.256	4.01436	9.57822	0.187228	0.0996248	0.116348	0.0480542	3030	0.0335425	2.11086	8.88024e-05	0	0.000155087
Ouano	intermediate reef	S21° 49.805	E165° 43.711	5.01328	9.46325	0.24119	0.0298297	0.0463062	0.0510411	3397.68	0.0570884	2.35702	0	0.00119499	0.000307504
Paama	barrier reef	S20° 52.6	E165° 27.103	3.66151	11.2789	0.338842	0.0740134	0.841855	0.0694324	3423.34	0.0585836	2.76704	0	0.00325788	0.000439895
Paama	mangrove	S20° 56.214	E165° 23.584	2.8395	12.8458	0.299365	0.658579	0.45504	0.0347474	1835.22	0.0852097	1.03464	0.000109003	0	0
Port Bouquet	barrier reef	S21° 40.148	E166° 30.381	3.48166	15.5492	0.181667	0.0249547	0.463598	0.0945467	3307.42	0.0593955	3.02851	0	0.00765185	0.000376228
Port Bouquet	mangrove	S21° 44.714	E166° 27.589	3.71613	16.0907	0.516284	0.464915	0.202204	0.0372294	2519.03	0.0753335	0.99992	0.000199377	0.00949604	0.000783038
Prony	barrier reef	S22° 26.7	E166° 55.565	3.47101	13.2695	0.235253	0.0544412	0.436042	0.0675619	3147.69	0.0353666	2.00365	9.54525e-05	0.0153751	0.000584195
Prony	mangrove	S22° 19.461	E166° 52.6	/	/	/	/	/	/	/	/	/	/	/	/
Prony	fringing reef	S22° 20.639	E166° 51.969	6.0394	9.06792	0.198138	0.140101	0.15227	0.0476054	2646.41	0.0359564	1.56726	3.15783e-05	0.00284742	0.000147844
Prony	intermediate reef	S22° 23.489	E166° 53.097	4.53855	9.62452	0.129487	0.0440405	0.080335	0.0987571	2604.87	0.0213605	2.28376	3.83876e-05	0.00463957	3.91221e-05
St Vincent	barrier reef	S21° 59.614	E165° 54.698	4.91629	11.2614	0.203613	0.0474491	0.206359	0.0489516	3323.56	0.0384534	2.56262	1.50151e-05	0.00340284	0.000225358
St Vincent	mangrove	S21° 56.422	E166° 5.794	2.98159	9.09957	0.254519	0.113078	0.186976	0.0337505	2821.66	0.0395367	1.93473	0.000193013	0.0207371	0.000231775
St Vincent	fringing reef	S21° 56.965	E165° 58.449	4.90497	9.07468	0.215218	0.0594701	0.141645	0.0557129	2756.9	0.0299163	1.96628	2.97247e-05	0.00176944	0.000231762
St Vincent	intermediate reef	S21° 57.243	E165° 55.679	5.17555	21.2035	0.256514	0.600802	0.219699	0.0437679	2389.1	0.0425432	2.76813	2.28574e-05	0.00681163	6.08504e-05
Tchambouenne	barrier reef	S20° 21.719	E164° 38.28	3.3782	12.9526	0.197876	0.0854585	0.173738	0.100234	3484.97	0.0609277	2.64953	5.88872e-05	0.00321865	0.000252655
Tchambouenne	mangrove	S20° 24.295	E164° 36.129	3.17686	16.6665	0.380315	0.859588	0.0657634	0.0461934	1882.51	0.0884643	8.02674	0.000140592	0.00469051	0
