# Supplementary material for: Extent of Mangrove Nursery Habitats Determines the Geographic Distribution of a Coral Reef Fish in a South-Pacific Archipelago
Source: PLoS One. 2014 Aug 20;9(8):e105158. doi: 10.1371/journal.pone.0105158 (PMC4139303; doi:10.1371/journal.pone.0105158)
Supplement: Table S2 — Mangrove area, coast length, mean density, biomass and % occurrence of L. fulviflamma in the different lagoons and remote reefs of New Caledonia. (XLSX) [file pone.0105158.s003.xlsx]

## Sheet: Feuil1
Site	Mangrove area (m2)	Coast length (m)	L. fulviflamma Density (fish/m2)	L. fulviflamma Biomass (g/m2)	L. fulviflamma % occurrence
Entrecasteaux atolls	0	5714	0	0	0
Astrolabe reefs	0	0	0	0	0
Lifou island	0	218861	0	0	0
Chesterfield reefs	0	58126	0	0	0
Ouvea atoll	2.34947e+06	53688	0.00367241	1.33744	15.5172
Beautemps-Beaupre atoll	0	5000	0	0	0
N lagoon	321806	64078	0.00620809	1.36587	26.0116
SE lagoon	4.66401e+06	140362	8.69565e-05	0.0347022	4.34783
NE lagoon	6.003e+07	253738	0.0132114	3.00943	24.9211
E lagoon	8.79102e+06	313094	0.00239024	0.727997	16.1585
NW lagoon	4.99516e+07	169206	0.0308767	7.46858	34.2466
W lagoon	1.57751e+08	178553	0.010233	2.4243	20.7386
SW lagoon	7.59915e+07	220405	0.00632	1.29852	20
Petri	0	0	0	0	0
